# Supplementary material for: Evaluation of a Simplified Upper Arm Device for Vacuum-Assisted Collection of Capillary Blood Specimens
Source: Diagnostics (Basel). 2025 Jul 31;15(15):1935. doi: 10.3390/diagnostics15151935 (PMC12345872; doi:10.3390/diagnostics15151935)
Supplement: Supplementary file 1 [file diagnostics-15-01935-s001.zip]

Archive with 1 entries (1 files):
- diagnostics-3737710-supplementary.pdf
